# Supplementary material for: Effectiveness of automatic tube potential selection with tube current modulation in coronary CT angiography for obese patients: Comparison with a body mass index-based protocol using the propensity score matching method
Source: PLoS One. 2018 Jan 5;13(1):e0190584. doi: 10.1371/journal.pone.0190584 (PMC5755873; doi:10.1371/journal.pone.0190584)
Supplement: S1 File — (XLSX) [file pone.0190584.s001.xlsx]

## Sheet: data
Group	kV_code	mAs	CTDIvol	scan_length	DLP	CNR	SNR	Image_noise	Mean_CT_attenuation_of_RCA__LMA	Contrast_enhancement_of_RCA_LMA_2	IQ_mean	IQ_min	BMI
2	2	385	6.28	20.8599	131	17.0714	14.231	21	298.85	358.5	3.5	3	31.8616
2	1	303	14	13.7857	193	13.7379	10.9786	35.1	385.35	482.2	3.5	3	30.4
2	1	353	18.43	13.7819	254	12.8075	11.1672	33.5	374.1	429.05	4	4	30
2	1	325	19.1	13.822	264	16.5797	13.6678	29.5	403.2	489.1	3.75	3	30.4
2	2	366	27.45	13.8069	379	16.7364	14.0476	29.4	413	492.05	3.75	3	30.8
2	3	326	49.37	13.7938	681	11.0625	8.42279	27.2	229.1	300.9	3	2	35.3
2	1	366	16.47	13.7826	227	12.357	10.1324	42.3	428.6	522.7	3.75	3	32.8
2	2	344	29	13.8276	401	12.1752	10.7755	29.4	316.8	357.95	3.25	3	33.8
2	2	369	40.77	13.8092	563	16.4122	14.3378	26.2	375.65	430	3.75	3	34.9
2	3	327	87.55	13.7978	1208	11.192	8.3218	28.9	240.5	323.45	3.25	3	34.3
2	2	340	28.17	13.809	389	13.7676	10.9071	31.2	340.3	429.55	3.25	2	31.8
2	3	326	40.82	13.7923	563	11.3911	9.42389	42.7	402.4	486.4	3.5	3	31.2
2	2	364	30.72	13.8021	424	11.9483	9.12226	31.9	291	381.15	3.25	3	32.2
2	1	305	2.98	19.1275	57	15.7193	14.865	32.6	484.6	512.45	3.25	3	31.2
2	2	439	7.15	18.4615	132	19.8034	16.8056	23.4	393.25	463.4	3.5	3	30.5
2	2	372	32.38	17.2637	559	13.8638	10.2927	24.6	253.2	341.05	3.5	3	31.9
2	3	327	40.85	13.8066	564	13.9018	10.2366	22.4	229.3	311.4	3.25	3	31.2
2	1	355	17.83	13.797	246	15.6571	12.7203	26.1	332	408.65	3.25	3	31.1
2	3	326	42.23	10.3481	437	9.65646	8.1302	45.7	371.55	441.3	3.5	3	32.2
2	1	340	1.58	17.0886	27	16.9355	15.0506	50.4	758.55	853.55	3.5	3	31
2	3	327	43.5	13.7931	600	11.1757	8.9058	27.6	245.8	308.45	3.25	3	33.6
2	2	350	27.73	13.8118	383	13.1195	9.82721	27.2	267.3	356.85	3.25	3	34.2
2	1	360	8.49	13.7809	117	10.8394	9.80138	57.9	567.5	627.6	3.25	3	32.7
2	2	436	7.12	20.5056	146	12.8054	8.62343	23.9	206.1	306.05	3.25	3	31
2	1	366	26.9	10.3346	278	9.34232	7.65456	48.2	368.95	450.3	3	3	32.5
2	1	270	14.53	13.8334	201	15.4305	14.6034	29.5	430.8	455.2	3.5	3	36.7
2	3	404	10.14	20.6114	209	8.01163	5.58472	30.1	168.1	241.15	2.25	2	35.4
2	1	332	14.96	13.7701	206	10.342	8.58719	36.7	315.15	379.55	2.75	2	32
2	2	412	6.72	20.8333	140	13.1673	9.86059	26.9	265.25	354.2	3	2	30.1
2	1	344	16.85	13.7685	232	10.7096	8.89227	42.7	379.7	457.3	3.75	3	31.1
2	2	360	27.89	13.8042	385	11.393	8.57749	27.1	232.45	308.75	3	2	32.5
2	3	322	41.82	27.5945	1154	11.2135	8.475	26	220.35	291.55	3.25	3	35.5
2	2	396	6.47	19.6291	127	15.0959	11.4834	27.1	311.2	409.1	3.25	3	31.7
2	1	366	18.05	10.3601	187	12.9753	10.8086	40.5	437.75	525.5	3.5	3	30.1
2	2	348	26.99	13.7829	372	16.2925	12.3755	25.3	313.1	412.2	3.5	3	31.5
2	3	402	10.09	18.1368	183	12.0103	9.28926	24.2	224.8	290.65	3.25	3	36.5
2	1	352	3.44	20.3488	70	11.3866	9.11965	39.7	362.05	452.05	3.25	3	30.8
2	3	326	35.34	13.8087	488	12.936	9.61364	24.2	232.65	313.05	3.25	3	33.2
2	1	283	14.75	13.8305	204	18.1653	15.8067	37.5	592.75	681.2	3.75	3	32.8
2	2	344	26.51	13.8061	366	16.5312	13.0563	24	313.35	396.75	3.5	3	30.7
2	3	326	39.78	17.2448	686	10.9012	7.64718	24.8	189.65	270.35	3.25	3	31.6
2	1	316	18.46	19.0141	351	12.3499	10.2815	37.3	383.5	460.65	3	2	30.8
2	1	364	17.39	13.801	240	15.192	13.1707	37.5	493.9	569.7	3.25	3	33.7
2	3	327	47.32	10.355	490	12.2126	8.95019	26.1	233.6	318.75	3.25	3	36.1
2	2	399	6.51	17.3579	113	15.1423	12.1482	25.3	307.35	383.1	3.5	3	30
2	2	450	7.34	17.8474	131	11.049	7.91047	29.6	234.15	327.05	3	2	33.2
2	1	346	18.69	14.3392	268	17.4497	14.6095	33.8	493.8	589.8	3.75	3	32.6
2	2	363	29.39	13.8142	406	11.4438	7.86957	27.6	217.2	315.85	3.5	3	32.2
2	1	366	3.58	18.4358	66	11.05	10.6689	45	480.1	497.25	3.25	3	30.4
2	3	327	42.92	13.7931	592	16.3068	13.0169	20.7	269.45	337.55	3	3	39.4
2	1	350	18.3	13.8251	253	14.5062	12.0962	40	483.85	580.25	4	4	30.1
2	2	372	29.34	13.8037	405	18.3098	15.7176	25.5	400.8	466.9	4	4	32
2	1	356	18.23	13.8234	252	9.20254	7.91441	59	466.95	542.95	4	4	30.2
2	1	368	15.73	10.3624	163	12.3348	10.7532	46.6	501.1	574.8	4	4	31.2
2	1	345	27.48	13.7918	379	14.7075	12.066	31.8	383.7	467.7	3.75	3	31.5
2	2	372	71.73	13.8018	990	12.3866	10.0941	38.8	391.65	480.6	3.25	3	37.4
2	1	365	18.13	13.7893	250	11.0312	9.43656	46.5	438.8	512.95	3.25	3	32
2	2	386	35.06	13.8049	484	19.7726	17.3289	26.6	460.95	525.95	4	4	32.9
2	1	366	3.68	16.3043	60	13.0624	10.9781	43.3	475.35	565.6	3	3	32
2	1	318	14.97	13.8277	207	13.3115	11.9521	45.9	548.6	611	4	4	32.4
2	2	346	5.65	20.531	116	20.2146	18.404	19.8	364.4	400.25	3.5	3	30.1
2	2	329	29.33	13.8084	405	12.7124	9.65886	29.9	288.8	380.1	3.75	3	32.1
2	2	385	31.5	13.8095	435	13.6401	12.2802	25.7	315.6	350.55	3.75	3	35.7
2	2	340	5.55	19.6396	109	12.4068	9.50804	31.1	295.7	385.85	3.5	3	30.3
2	2	363	49.59	13.7931	684	11.7759	8.44815	27	228.1	317.95	3	2	32.3
2	2	363	49.59	13.7931	684	13.9678	12.4381	38.8	482.6	541.95	2.75	2	30.1
2	3	398	9.99	20.6206	206	16.3341	12.007	21.4	256.95	349.55	2.75	2	34.4
2	2	449	7.32	17.0765	125	15.0133	13.3213	37.5	499.55	563	3.25	3	35.4
2	2	400	6.51	18.2796	119	18.8858	18.2224	25.4	462.85	479.7	4	4	30.4
2	2	376	29.24	13.8167	404	19.4602	16.3856	20.1	329.35	391.15	3.5	3	30.7
2	3	326	39.29	13.7949	542	17.558	14.8398	18.1	268.6	317.8	3.25	3	30.1
2	2	371	35.17	13.7902	485	14.5925	12.2757	29.2	358.45	426.1	3	3	33.2
2	3	327	49.5	13.798	683	13.0541	10.7078	23.1	247.35	301.55	3.25	3	30
2	1	332	16.32	13.7868	225	14.7878	12.1454	33.7	409.3	498.35	3.25	3	31.7
2	2	385	49.82	13.7896	687	16.5441	13.9593	29.5	411.8	488.05	3.5	3	30
2	2	384	29.39	10.3437	304	13.8168	12.5549	27.3	342.75	377.2	3.5	3	34.2
2	1	321	15.46	13.7775	213	11.0578	10.5645	37.2	450.5	411.35	4	4	30.9
2	2	356	28.68	13.8075	396	19.3756	15.0957	20.9	315.5	404.95	4	4	30.8
2	3	404	10.14	17.5542	178	16.3197	13.0956	18.3	239.65	298.65	3.25	3	31.7
2	2	385	30.12	13.8114	416	13.0052	12.0621	29	349.8	377.15	4	4	33.8
2	3	327	40.93	13.8041	565	7.33871	6.07124	37.2	225.85	273	3	2	44.6
2	2	408	6.64	17.9217	119	16.1962	14.1135	26	366.95	421.1	3.75	3	30.4
2	3	404	10.14	17.6529	179	17.3463	14.578	20.5	298.85	355.6	3.25	3	33.3
2	2	384	28.89	13.811	399	16.1622	12.3778	22.5	278.5	363.65	4	4	30.8
2	2	411	6.71	19.076	128	15.9529	13.9201	24.4	339.65	389.25	4	4	30.9
2	2	385	35.72	13.8018	493	18.2078	15.9074	24.3	386.55	442.45	3.75	3	32
2	1	350	3.42	18.4211	63	14.7373	13.7853	35.4	488	521.7	4	4	32.05
2	1	350	22.77	13.7901	314	10.2747	9.5	41.5	394.25	426.4	3.75	3	33.7325
2	2	353	31.52	13.8008	435	13.5021	12.2277	23.5	287.35	317.3	4	4	31.0477
2	3	404	10.14	17.0611	173	13.6083	11.0922	21.7	240.7	295.3	3	3	34.2
2	2	369	6.01	17.4709	105	15.5591	12.9367	23.7	306.6	368.75	4	4	30.4
2	2	452	7.36	17.1196	126	15.234	15.783	23.5	370.9	358	4	4	31.6
2	2	352	5.74	19.6864	113	16.2655	14.314	25.8	369.3	419.65	3.5	3	30.5
2	2	452	7.36	18.3424	135	15.2791	12.9302	25.8	333.6	394.2	3.75	3	30.1
2	2	438	133	1.41353	188	15.0837	13.5304	26.3	355.85	396.7	3.25	3	30.5
2	2	429	7	17.1429	120	18.9121	16.8301	25.6	430.85	484.15	3.5	3	31.1
1	0	410	27.62	10.3548	286	17.9797	16.5305	24.6	406.65	442.3	3.25	3	33.2
1	0	350	5.64	18.2624	103	13.0532	10.8585	35.7	387.65	466	3.25	3	32.89
1	0	350	26.09	13.7984	360	13.3908	11.1692	32.5	363	435.2	3.75	3	30.08
1	0	350	23.71	10.6284	252	13.2723	12.0764	31.4	379.2	416.75	4	4	32.87
1	0	330	18.52	13.8229	256	10.2374	7.67453	31.8	244.05	325.55	3.25	3	30.44
1	0	350	14.53	13.8334	201	13.6207	11.182	26.1	291.85	355.5	4	4	30.07
1	0	350	5.65	18.2301	103	16.1811	15.4628	32.3	499.45	522.65	4	4	31.24
1	0	350	38.22	10.3611	396	9.65482	8.25254	39.4	325.15	380.4	3	3	32.42
1	0	350	40.88	13.7965	564	12.1965	10.1842	28.5	290.25	347.6	3.25	3	30.67
1	0	450	29.63	18.6298	552	8.02987	6.00649	38.5	231.25	309.15	2.25	2	33.3
1	0	350	26.61	13.7918	367	17.4526	14.5529	27.4	398.75	478.2	3.5	3	32.78
1	0	350	29.12	13.8049	402	9.35434	8.28571	35.7	295.8	333.95	3.5	3	30.78
1	0	350	26.63	13.7814	367	11.5317	9.17958	28.4	260.7	327.5	2.75	2	30.82
1	0	320	5.17	17.6015	91	14.8548	11.821	31	366.45	460.5	3.5	3	29.94
1	0	350	27.48	10.3348	284	13.1601	11.0091	33.1	364.4	435.6	3.75	3	32.37
1	0	350	29.65	13.7943	409	18.473	14.5721	22.2	323.5	410.1	4	4	30.85
1	0	350	25.64	10.3354	265	12.3272	9.92279	27.2	269.9	335.3	3.5	3	30.45
1	0	350	25.92	10.3395	268	11.0547	8.64134	32.9	284.3	363.7	3	3	32.81
1	0	320	5.15	17.6699	91	14.601	11.2945	29.2	329.8	426.35	3.75	3	31.61
1	0	350	5.66	16.7845	95	15.8903	13.1536	31.9	419.6	506.9	4	4	31.49
1	0	450	7.24	18.232	132	15.1308	12.8269	26	333.5	393.4	3.75	3	34.29
1	0	350	28.33	10.3424	293	11.4203	8.92031	32	285.45	365.45	3	3	32.53
1	0	380	23.12	13.7976	319	12.8347	10.1413	37.5	380.3	481.3	3.75	3	32.83
1	0	450	5.64	15.4255	87	10.0728	9.83122	47.4	466	477.45	3.75	3	34.16
1	0	380	27.76	13.7968	383	13.646	11.146	29.1	324.35	397.1	4	4	31.59
1	0	450	24.88	10.3296	257	12.994	11.048	33.3	367.9	432.7	2.75	2	33.76
1	0	380	24.34	10.3533	252	7.13388	4.95082	36.6	181.2	261.1	3.5	3	32.03
1	0	450	23.66	13.7785	326	20.6443	17.6067	25.3	445.45	522.3	3.25	3	41.28
1	0	350	5.66	23.6749	134	7.4902	9.55392	40.8	389.8	305.6	2.75	2	30.85
1	0	380	21.33	13.7834	294	14.1311	11.1101	28.6	317.75	404.15	4	4	31.2
1	0	450	13.98	10.372	145	13.5141	12.295	46.1	566.8	623	3.25	3	39.5
1	0	380	6	21.8333	131	15.2391	13.7259	34.3	470.8	522.7	2.5	1	31.25
1	0	380	27.33	10.3549	283	12.0873	10.2204	33.8	345.45	408.55	3.25	3	31.18
1	0	380	6.11	18.1669	111	12.965	11.5526	37.1	428.6	481	3.25	3	30.3
1	0	450	25.68	10.3583	266	9.96667	7.84267	37.5	294.1	373.75	3	2	35.76
1	0	380	6.13	14.1925	87	11.7797	9.6029	37.9	363.95	446.45	2.5	2	31.08
1	0	380	6.12	18.3007	112	14.8555	12.302	34.6	425.65	514	3.25	3	30.86
1	0	380	27.15	13.8122	375	11.9329	11.9329	32.8	391.4	391.4	3.5	3	32.39
1	0	380	32.06	10.3556	332	15.0821	15.0821	32.9	496.2	496.2	3.5	3	31.11
1	0	380	5.65	16.6372	94	15.1886	12.1477	28.1	341.35	426.8	3	3	30.09
1	0	380	6.13	18.2708	112	16.6835	15.1223	27.8	420.4	463.8	3.5	3	32.86
1	0	380	25.69	17.2441	443	15.898	12.9799	29.9	388.1	475.35	4	4	30.96
1	0	380	27.25	13.7982	376	13.6807	10.5404	28.5	300.4	389.9	3.25	3	32.41
1	0	380	29.58	13.7931	408	12.4188	9.52888	27.7	263.95	344	2.75	2	31.02
1	0	380	85.3	13.7984	1177	10.0944	7.80612	39.2	306	395.7	3.25	3	30.82
1	0	380	16.7	16.5269	276	8.80982	6.18405	32.6	201.6	287.2	3.25	3	31.4
1	0	380	55.11	17.2564	951	15.2556	12.0222	27	324.6	411.9	3.5	3	30.85
1	0	450	3.17	18.9274	60	15.4983	11.9833	29.9	358.3	463.4	3.75	3	36
1	0	380	114.23	13.7967	1576	9.02019	7.26366	42.1	305.8	379.75	3.25	3	31.25
1	0	380	29.29	13.7931	404	12.8696	11.0368	29.9	330	384.8	3.25	3	32.46
1	0	412	56.18	10.3418	581	5.93989	6.22313	54.9	341.65	326.1	2.75	2	35.32
1	0	380	28.14	13.4328	378	10.5757	8.23591	33.7	277.55	356.4	4	4	30.67
1	0	380	6.14	58.4691	359	14.8387	11.9397	28.2	336.7	418.45	2.75	2	30.09
1	0	380	27.33	13.7944	377	18.4982	16.5237	27.4	452.75	506.85	4	4	30.02
1	0	380	29.99	10.3368	310	9.64206	7.2312	35.9	259.6	346.15	3	3	32.51
1	0	380	28.96	10.3591	300	11.1896	8.48209	33.5	284.15	374.85	3.25	3	32.05
1	0	410	37.93	10.3612	393	9.05639	6.67794	39.9	266.45	361.35	3	3	36
1	0	380	25.81	13.7931	356	12.2093	9.3564	28.9	270.4	352.85	3.25	3	32.41
1	0	380	30.77	13.8122	425	14.0742	11.3281	25.6	290	360.3	4	4	30.72
1	0	450	31.56	13.815	436	5.53132	4.29814	43.1	185.25	238.4	2.5	2	45.28
1	0	380	6.13	16.1501	99	12.8524	11.9601	37.6	449.7	483.25	3.5	3	30.02
1	0	380	27.82	15.5643	433	16.065	12.6118	24.6	310.25	395.2	3.25	3	30.09
1	0	450	7.27	18.5695	135	10.1733	7.9901	40.4	322.8	411	3.75	3	33.87
1	0	380	65.95	14.0106	924	17.0235	14.5735	34	495.5	578.8	3.5	3	31.24
1	0	380	6.12	18.1373	111	14.0414	11.8041	31.4	370.65	440.9	3.5	3	31.05
1	0	380	29.85	13.8023	412	19.0236	16.187	25.4	411.15	483.2	4	4	30.86
1	0	380	30.03	10.3563	311	17.234	14.4259	29.7	428.45	511.85	4	4	32
1	0	380	6.13	17.7814	109	16.4836	14.1885	30.5	432.75	502.75	3.75	3	31.11
1	0	380	5.65	18.2301	103	10.3205	8.93288	36.5	326.05	376.7	3.75	3	30.86
1	0	380	26.51	13.8061	366	10.9508	8.7803	39.6	347.7	433.65	3.75	3	30.76
1	0	380	34.39	13.8122	475	13.2308	11.5172	37.7	434.2	498.8	3.25	3	32.04
1	0	450	29.32	13.8131	405	15.7202	12.107	24.3	294.2	382	3.25	3	36.48
1	0	380	6.14	15.9609	98	11.6714	10.7102	28.3	303.1	330.3	4	4	30.32
1	0	380	6.12	17.8105	109	15.1904	11.6799	23.9	279.15	363.05	3.25	3	31.02
1	0	410	31.55	13.7876	435	10.1859	8.0562	34.7	279.55	353.45	3.5	3	35.51
1	0	350	28.18	13.8041	389	22.32	17.41	20	348.2	446.4	4	4	35.16
1	0	380	6.13	17.1289	105	15.9008	12.9821	25.2	327.15	400.7	4	4	31.1
1	0	380	6.15	17.0732	105	14.5502	12.0556	27.9	336.35	405.95	3.5	3	32.74
1	0	380	28.03	1.92651	54	16.4229	13.7897	21.4	295.1	351.45	3.5	3	30.11
1	0	450	38.58	13.7895	532	13.7246	10.154	27.6	280.25	378.8	3.25	2	35.56
1	0	380	3.57	15.9664	57	9.30072	6.86232	55.2	189.4	256.7	3	3	30.49
1	0	450	33.85	10.3397	350	10.4958	9.14366	35.5	324.6	372.6	2.75	2	33.71
1	0	410	33.85	10.3397	350	10.404	8.17655	35.4	289.45	368.3	3	3	32.04
1	0	380	30.48	13.8123	421	12.6824	10.0619	30.7	308.9	389.35	3.25	3	32.87
1	0	380	30.14	10.3517	312	11.6079	9.10656	36.6	333.3	424.85	3	3	31.08
1	0	380	6.13	17.7814	109	18.1496	14.433	22.4	323.3	406.55	3.75	3	31.74
1	0	380	27.84	14.2601	397	13.0696	9.03376	23.7	214.1	309.75	2.25	1	30.12
1	0	450	7.26	17.2176	125	11.8469	8.41406	32	269.25	379.1	3.75	3	34.06
1	0	380	30.54	13.7852	421	14.2219	11.6722	30.2	352.5	429.5	3.5	3	30.36
1	0	380	6.12	14.7059	90	16.5842	15.0756	29.1	438.7	482.6	3.25	3	30.39
1	0	380	6.12	17.3203	106	14.6679	12.4924	26.2	327.3	384.3	3.25	2	30.42
1	0	380	29.45	10.3565	305	12.6667	10.9562	29.7	325.4	376.2	3.25	3	32.37
1	0	370	3.58	18.1564	65	11.3821	10.1679	39	396.55	443.9	3.75	3	30.12
1	0	380	6.13	15.9869	98	15.4746	13.5814	29.5	400.65	456.5	3.25	3	31.38
1	0	380	30.36	10.3426	314	15.7154	12.4228	24.6	305.6	386.6	3.75	3	32.39
1	0	410	31.28	13.8107	432	11.1328	10.2189	35.4	361.75	394.1	3.25	3	35.3
1	0	380	33.47	12.2797	411	14.3715	12.9635	28.8	373.35	413.9	4	4	31.24
1	0	380	30.52	10.3539	316	13.7548	10.9693	26.1	286.3	359	3.5	3	30.06
1	0	410	34.02	13.8154	470	10.5888	8.63055	38.3	330.55	405.55	3.75	3	35.16
1	0	380	31.57	13.8106	436	20.2054	16.0327	16.8	269.35	339.45	3.75	3	30.8444
1	0	380	31.11	10.3504	322	13.1981	11.3067	31.3	353.9	413.1	3.75	3	31.2026
1	0	380	55.4	17.2563	956	14.0925	11.5428	29.2	337.05	411.5	3.75	3	32.8731
1	0	410	34.11	13.8083	471	15.3175	13.1588	27.4	360.55	419.7	4	4	36.5798
1	0	380	31.95	13.0829	418	35.4971	30.6706	17	521.4	603.45	4	4	30.6667
1	0	380	32.09	13.8049	443	17.482	16.1171	22.2	357.8	388.1	3.5	3	30.7004
1	0	380	29.95	13.7896	413	12.2541	10.4109	30.3	315.45	371.3	3.75	3	31.1111
1	0	380	29.51	13.7919	407	17.3304	15.7762	28.6	451.2	495.65	3.25	3	30.8012
